# Supplementary material for: PoPoolation: A Toolbox for Population Genetic Analysis of Next Generation Sequencing Data from Pooled Individuals
Source: PLoS One. 2011 Jan 6;6(1):e15925. doi: 10.1371/journal.pone.0015925 (PMC3017084; doi:10.1371/journal.pone.0015925)
Supplement: Table S1 — Comparison of variability estimates for genomic fragments sequenced by traditional Sanger or by sequencing of pooled samples. (XLS) [file pone.0015925.s001.xls]

## Sheet: Table S1
Chromosome	Locus Hutter et al.	Hutter et al. pi / site	Hutter et al. theta / site	MAC 3 pi / site	MAC 3 theta / site
3R	301	0.00624781	0.00659106	0.0021529	0.00438679
3R	302	0.0122239	0.0115735	0.0112734	0.00952544
3R	303	0.0169515	0.0179693	0.0110544	0.0172349
3R	304	0.00847737	0.0104737	0.009762	0.012595
3R	307	0.00412301	0.00571144	0.00196833	0.0020571
3R	308	0.00410329	0.00464965	0.00458926	0.0074401
3R	309	0.00421248	0.00697957	0.010827	0.0122115
3R	310	0.00505415	0.00677904	0.00631877	0.00608188
3R	311	0.009255	0.00801159	0.00657341	0.00740858
3R	312	0.00278032	0.00206087	0.00250031	0.00472414
3R	313	0.00613543	0.00491753	0.0126521	0.0136065
3R	314	0.002537	0.00288725	0.00273329	0.00327925
3R	315	0.00790514	0.00556658	0.0120338	0.0137371
3R	316	0.00389362	0.00456964	0.00259818	0.00320651
3R	317	0.00341818	0.00341417	0.00553908	0.0097138
3R	318	0.00399418	0.00390637	0.00574845	0.00423098
3R	319	0.00130909	0.00136567	0.00142223	0.00170688
3R	320	0.00365831	0.00412174	0.00542369	0.00916117
3R	322	0.015949	0.0157232	0.0114025	0.0112703
3R	323	0.00319456	0.0051053	0.00321077	0.00550272
3R	325	0.00521253	0.0075741	0.0055798	0.0072707
3R	326	0.0083705	0.00644183	0.00602833	0.00580272
3R	328	0.00986561	0.0100941	0.0101152	0.0106243
3R	329	0.00564073	0.0060219	0.00553193	0.00676738
3R	331	0.00792446	0.00625816	0.0107854	0.013642
3R	332	0.00735522	0.00709941	0.00723057	0.0102725
3R	334	0.00331982	0.00362439	0.00257169	0.00444478
3R	335	0.0030031	0.00245183	0.00305544	0.00532493
3R	336	0.00712015	0.0071626	0.00778177	0.010397
3R	337	0.00527412	0.00456092	0.00362001	0.00579804
3R	338	0.00185687	0.00217926	0.00276753	0.00602742
3R	339	0.0181445	0.0140212	0.0167114	0.0122791
3R	340	0.0131249	0.011598	0.0114307	0.0119256
3R	341	0.00141755	0.0019896	0.00977931	0.0136009
3R	342	0.00138793	0.00260624	0.00100829	0.00219701
3R	343	0.00232791	0.00226104	0.00263536	0.00401672
3R	344	0.0104001	0.0110805	0.014324	0.0153912
3R	345	0.0064959	0.00628761	0.00686798	0.00815351
3R	346	0.000772052	0.00144975	0.0022055	0.00424795
3R	348	0.00425532	0.00508494	0.00461751	0.00628447
3R	349	0.019225	0.0217949	0.0181571	0.0201731
3R	350	0.00106952	0.00200834	0.00382681	0.00422913
3R	351	0.0202942	0.0177084	0.0248403	0.0191533
3R	352	0.00647572	0.00584618	0.00508998	0.00522241
3R	353	0.000604047	0.00113428	0.00193484	0.00276651
3R	354	0.00661376	0.00701361	0.0100416	0.0121919
3R	355	0.00300752	0.00256705	0.00244411	0.00329646
3R	356	0.00619376	0.00599128	0.0070887	0.00638807
3R	357	0.0188552	0.0132472	0.0184181	0.0135614
3R	358	0.0046332	0.00461375	0.00491277	0.00445905
3R	359	0.000834824	0.000632354	0.0030612	0.00411199
3R	360	0.00534114	0.00412174	0.0066511	0.00864324
3R	361	0.00183655	0.00344866	0.00230867	0.00329382
3R	362	0.00562859	0.0055628	0.00318587	0.00401888
3R	363	0.00140429	0.00208181	0.000674626	0.000615313
3R	364	0.00493827	0.00421503	0.00898772	0.0133107
3R	365	0.00440977	0.00636972	0.0102819	0.0117803
3R	366	0.0167602	0.0142823	0.0151607	0.0139714
3R	367	0.00478469	0.00299489	0.00780353	0.00775392
3R	368	0.00635016	0.00449973	0.00605492	0.00706104
3R	369	0.0024281	0.00217117	0.00370523	0.00323491
3R	370	0.00301318	0.00450079	0.00516713	0.00633134
3R	371	0.00168156	0.00263135	0.00145934	0.00170747
3R	372	0.00501834	0.00579902	0.00488249	0.00604085
3R	373	0.00665813	0.00661195	0.0065261	0.0054313
3R	374	0.00212976	0.0029624	0.0036313	0.00626879
3R	375	0.00522082	0.0079797	0.00271429	0.00441186
3R	376	0.00813783	0.00688341	0.0120483	0.0107212
3R	377	0.000862866	0.00115735	0.000506308	0.00109616
3R	379	0.0143798	0.0190854	0.00402779	0.0109503
3R	380	0.00573085	0.00576502	0.00976849	0.0113351
3R	381	0.0106202	0.0159541	0.0103619	0.0095662
3R	382	0.00499541	0.00551785	0.00930409	0.0104327
3R	384	0.00211332	0.00136841	0.00243731	0.00309563
3R	385	0.00389043	0.00447271	0.00378972	0.00542265
3R	386	0.00497835	0.00609673	0.00464815	0.00432659
3R	388	0.00660574	0.00481717	0.00562775	0.00497099
3R	389	0.00549165	0.00418062	0.00530281	0.00672893
3R	390	0.0124402	0.0117924	0.0113728	0.0138185
3R	391	0.00654762	0.0066048	0.00425435	0.00527132
3R	392	0.0102232	0.0115426	0.014535	0.0161635
3R	393	0.00928683	0.0125088	0.0107643	0.0125633
3R	395	0.0177024	0.0152357	0.0222595	0.019998
3R	396	0.00864429	0.0102804	0.013922	0.0169019
3R	397	0.00799022	0.00688958	0.00818501	0.00964265
3R	398	0.0148882	0.0134161	0.0174885	0.0165388
3R	399	0.0116464	0.0125868	0.0126413	0.0146448
3R	400	0.0089277	0.00848983	0.0112798	0.0108897
3R	401	0.0148828	0.0110262	0.0175683	0.0123207
3R	402	0.002457	0.00197732	0.00621575	0.00707886
3R	405	0.00306026	0.00389764	0.00438654	0.00443042
3R	406	0.00417404	0.00597812	0.00425591	0.00429387
3R	407	0.0105699	0.00962782	0.0135295	0.0127921
3R	408	0.00106583	0.0011773	0.000888293	0.000526479
3R	410	0.0049896	0.00881877	0.0220305	0.0171374
3R	411	0.00978459	0.00822692	0.00966551	0.00924797
3R	413	0.024559	0.0197461	0.0166778	0.0183715
3R	414	0.00104094	0.000651559	0.00392892	0.00520545
3R	416	0.0178272	0.0145284	0.0236544	0.0217369
3R	417	0.00718977	0.00778898	0.00714733	0.0065213
3R	418	0.00973331	0.0153528	0.0247015	0.0246133
3R	420	0.00684492	0.00631191	0.00680696	0.00780999
3R	422	0.00287879	0.00284514	0.0048493	0.0053013
3R	423	0.00890809	0.0118591	0.0182292	0.0151376
3R	424	0.00651731	0.00625816	0.00686359	0.00807699
3R	425	0.00586255	0.00595063	0.00614383	0.0081825
3R	426	0.00689877	0.0060535	0.00663162	0.00850395
3R	427	0.00751946	0.00827344	0.0117856	0.014795
3R	428	0.000719281	0.000750367	0.00330724	0.00436268
3R	429	0.00312869	0.00332549	0.00472106	0.0033934
3R	430	0.000697958	0.00131062	0.000878958	0.00159312
3R	431	0.00887873	0.00919436	0.00879805	0.00835635
3R	432	0.00539162	0.00463588	0.00765792	0.00778525
3R	433	0.00440115	0.0047419	0.00587262	0.0083732
3R	434	0.00405568	0.00451781	0.00356643	0.00405129
3R	435	0.00308031	0.00408317	0.00713928	0.00702979
3R	436	0.00274841	0.00463163	0.00515863	0.00765126
3R	437	0.00487701	0.00401667	0.00435915	0.00518721
3R	438	0.00318557	0.00282163	0.0062716	0.0068944
3R	440	0.00237893	0.00191449	0.00342033	0.00380784
3R	441	0.000370302	0.000695351	0.00152679	0.00213683
3R	442	0.00461272	0.0057745	0.0142532	0.0115759
3R	443	0.00320667	0.00602147	0.0125195	0.013004
3R	446	0.00682226	0.00634624	0.00849951	0.00754919
3R	447	0.00194112	0.00121501	0.00223729	0.00305549
3R	453	0.0100539	0.0104203	0.0163494	0.0122552
3R	454	0.00781186	0.00671471	0.00796199	0.00902296
3R	455	0.0055201	0.00712635	0.00523731	0.00483318
3R	456	0.00624368	0.00651352	0.00998371	0.0139428
3R	457	0.00249241	0.00420021	0.00457865	0.00854101
3R	458	0.0194946	0.0228022	0.0199057	0.0226184
3R	460	0.0123453	0.0103286	0.0152114	0.0130618
3R	462	0.00379303	0.00459072	0.00428751	0.00802823
3R	463	0.00755245	0.00840411	0.00820749	0.0104265
3R	465	0.00645161	0.0060574	0.00531479	0.0039845
3R	466	0.00687748	0.00659693	0.00897115	0.00834067
3R	467	0.00528187	0.00635786	0.00268671	0.00406917
3R	468	0.00537357	0.00691128	0.00532396	0.00869742
3R	469	0.00284911	0.00422372	0.00613124	0.00802757
3R	470	0.00293578	0.00313227	0.00410484	0.00623841
3R	471	0.0108961	0.00916146	0.0129194	0.00910327
3R	472	0.0072104	0.00814772	0.00563955	0.00914842
3R	473	0.00506989	0.00602961	0.0114944	0.0120431
3R	474	0.00910816	0.00971776	0.0118472	0.0126335
3R	475	0.0020202	0.00334723	0.00410871	0.00628371
3R	476	0.00616143	0.00522715	0.00995439	0.0163511
3R	477	0.00754841	0.00616276	0.00889179	0.00908754
3R	478	0.012909	0.0114397	0.0141079	0.0164052
3R	480	0.00920314	0.00843005	0.00398051	0.0054659
3R	481	0.00341136	0.00340736	0.00294151	0.00626608
3R	482	0.00232108	0.00391149	0.00093513	0.00225126
3R	483	0.00546995	0.00795676	0.00616194	0.00738746
3R	484	0.0017965	0.00232652	0.00200832	0.00522701
3R	485	0.00436102	0.00439515	0.00745032	0.0100137
3R	487	0.00809604	0.00710524	0.0107757	0.00947531
3R	488	0.0112458	0.0113806	0.0127371	0.0145387
3R	489	0.00296567	0.00323113	0.00223745	0.00286409
3R	490	0.0014944	0.00175386	0.00315132	0.00387976
3R	491	0.00714413	0.00737837	0.00764603	0.0103152
3R	492	0.0119858	0.0108084	0.00919523	0.00933153
3R	493	0.0183302	0.018116	0.0237281	0.0203523
3R	494	0.00158103	0.0019362	0.00174033	0.00229516
3R	495	0.00953079	0.00963677	0.00747193	0.00987823
3R	496	0.00425598	0.00528873	0.00715001	0.00866633
3R	498	0.00856672	0.008437	0.0112847	0.0161099
3R	499	0.00448118	0.00620758	0.00704019	0.0103121
3R	500	0.00441946	0.00655172	0.0100937	0.00891247
3R	501	0.00484406	0.00436117	0.00441705	0.00449307
3R	502	0.00231698	0.00181283	0.00364755	0.00370902
3R	503	0.00520434	0.00501163	0.00560258	0.00447437
3R	504	0.00240469	0.00220269	0.00161719	0.00332967
3R	506	0.00192837	0.00193987	0.000457774	0.00120631
3R	507	0.00262325	0.00396338	0.00417502	0.00728178
3R	508	0.00320641	0.00478942	0.00804514	0.00855341
3R	509	0.00392952	0.00351373	0.00250659	0.00430031
3R	510	0.000834028	0.00156613	0.00209422	0.00333998
3R	511	0.00541455	0.00577694	0.00614577	0.00795067
3R	512	0.00434972	0.00326715	0.00501935	0.00688648
3R	513	0.00326991	0.00264664	0.00190686	0.00214248
3R	514	0.00474057	0.00488514	0.0104782	0.0133535
3R	515	0.00213455	0.00286304	0.00145311	0.00259046
3R	516	0.00402069	0.00388605	0.00676167	0.00835308
3R	517	0.00491064	0.00525257	0.00648559	0.00771653
3R	518	0.00825863	0.0112355	0.0168595	0.016308
3R	520	0.00415376	0.00410522	0.0114032	0.0122164
3R	521	0.00642733	0.00924218	0.00798748	0.00676516
3R	522	0.00055687	0.00104569	0.00173505	0.00160219
3R	523	0.00642733	0.00869853	0.00874527	0.0101869
3R	524	0.00709838	0.00584618	0.00638396	0.00515288
3R	525	0.00678092	0.0083955	0.00736782	0.00936152
3R	526	0.0126543	0.0112218	0.0118467	0.00919148
3R	527	0.00423317	0.00521248	0.00889982	0.0118359
3R	528	0.00106326	0.00199659	0.00189496	0.00219876
3R	529	0.00404778	0.00436117	0.0072356	0.00506546
3R	530	0.00387097	0.00440538	0.00388147	0.00369996
3R	531	0.0120032	0.00838561	0.0160949	0.0146665
3R	532	0.00843797	0.0100602	0.0108183	0.0109397
3R	533	0.00484061	0.00609673	0.00770091	0.0105921
3R	534	0.00679691	0.00776892	0.0129924	0.0121097
3R	535	0.00661464	0.00709336	0.0111082	0.0128025
3R	536	0.00727273	0.00778671	0.00903574	0.010007
3R	537	0.00915318	0.00818466	0.0105521	0.0130981
3R	539	0.0038148	0.00635463	0.00590441	0.00747105
3R	540	0.00266576	0.00192528	0.00304036	0.00355068
3R	542	0.0141568	0.0149859	0.0144264	0.0192099
3R	543	0.00751426	0.00881889	0.00487105	0.0058409
3R	544	0.00471135	0.00560722	0.00587543	0.00923628
3R	545	0.0082021	0.00724285	0.0123339	0.0132149
3R	546	0.00743282	0.00727586	0.00678104	0.00816523
3R	547	0.00584525	0.00635463	0.00517969	0.00517995
3R	548	0.00833058	0.00682834	0.00709946	0.00795955
3R	549	0.00668954	0.00644183	0.00904782	0.0117493
3R	550	0.00373952	0.0036321	0.00404476	0.00402132
3R	551	0.03276	0.0307583	0.0296746	0.0296961
3R	552	0.00996169	0.0104479	0.010119	0.00971879
3R	553	0.00286169	0.00337188	0.0105451	0.0137919
3R	561	0.00236445	0.00382755	0.00252762	0.00676515
3R	562	0.0086985	0.00675466	0.00872263	0.00724259
3R	563	0.00315634	0.00370435	0.00171448	0.00361512
3R	564	0.00522145	0.00350171	0.00673982	0.00684628
3R	565	0.000633513	0.00118961	0.000926816	0.00346314
3R	566	0.00221504	0.00231078	0.00475339	0.00715892
3R	567	0.0164524	0.0140429	0.0108489	0.00978921
3R	568	0.00418619	0.00410639	0.00354675	0.00342166
3R	569	0.00278723	0.00243435	0.00313696	0.00309722
3R	570	0.00158967	0.00186567	0.00301012	0.00271343
3R	571	0.00211268	0.00300543	0.00283726	0.00397213
3R	572	0.00195707	0.00237095	0.0016801	0.00221608
3R	573	0.00877081	0.0114206	0.0119191	0.0129927
3R	574	0.00899783	0.00873935	0.00882983	0.0103603
3R	575	0.000327011	0.00061406	0.00137756	0.00262429
3R	576	0.00245798	0.00339381	0.00186262	0.00281642
3R	577	0.00990527	0.00873828	0.0113773	0.00985835
3R	578	0.0116566	0.0107065	0.010656	0.0117235
3R	579	0.0124624	0.0113052	0.00914689	0.010518
3R	580	0	0	0.00385999	0.00634166
3R	581	0.00576988	0.00881889	0.00380314	0.0081553
3R	582	0.00429492	0.00470457	0.00438994	0.00420323
3R	583	0.00309607	0.00398985	0.00185546	0.00224416
3R	584	0.0117417	0.0167034	0.0128909	0.0139515
3R	585	0.00206774	0.00133889	0.00231526	0.00208756
3R	586	0.00863411	0.00956888	0.00921297	0.00804287
3R	587	0.00157532	0.00246511	0.00256833	0.00268675
3R	588	0.00662195	0.00857563	0.00695054	0.00767272
3R	589	0.00230069	0.00300015	0.00382498	0.00392129
3R	590	0.0242532	0.0212249	0.0164486	0.0204085
3R	591	0.00482759	0.0070638	0.00859889	0.0126194
3R	592	0.00189959	0.00191092	0.00146619	0.00165603
3R	593	0.00984183	0.00780039	0.0106772	0.0104602
3R	594	0.00305846	0.00492663	0.00663837	0.00731233
3R	597	0.00965138	0.00874153	0.0104604	0.0108663
3R	598	0.00260648	0.0035813	0.00408129	0.0041559
3R	599	0.00671329	0.00641981	0.00432373	0.00576438
